# Supplementary material for: High-Speed Imaging of Second-Harmonic Generation in MoS2 Bilayer under Femtosecond Laser Ablation
Source: Nanomaterials (Basel). 2021 Jul 9;11(7):1786. doi: 10.3390/nano11071786 (PMC8308356; doi:10.3390/nano11071786)
Supplement: Supplementary file 1 [file nanomaterials-11-01786-s001.zip]

Archive with 3 entries (3 files):
- nanomaterials-1280471 (1) PDF si rev.pdf
- Supplementary Video S1.avi
- Supplementary Video S2.avi
